# Supplementary material for: Lectin-Based Substrate Detection in Fabry Disease Using the Gb3-Binding Lectins StxB and LecA
Source: Int J Mol Sci. 2025 Mar 4;26(5):2272. doi: 10.3390/ijms26052272 (PMC11900420; doi:10.3390/ijms26052272)
Supplement: Supplementary file 1 [file ijms-26-02272-s001.zip]

Archive with 1 entries (1 files):
- ijms-3467450-supplementary.pdf
